# Supplementary material for: Biofilm formation and antibiotic sensitivity in Elizabethkingia anophelis
Source: Front Cell Infect Microbiol. 2022 Jul 28;12:953780. doi: 10.3389/fcimb.2022.953780 (PMC9366890; doi:10.3389/fcimb.2022.953780)
Supplement: Supplementary file 1 [file Table_1.xlsx]

## Sheet: Sheet1
Table S1. The antimicrobial MICs (mg/L) of 197 E. anophelis isolates determined using the agar dilution.
Sample ID	PIP	TZP	CAZ	FEP	IMP	MEM	AZT	GEN	AMK	MNO	DOX	TCY	TGC	CIP	LVE	SXT	RFP	VA	CHL
SKLX001947	16	8/4	>64	16	>32	>32	>64	>32	>128	1	8	>32	8	>8	16	8/152	8	32	64
SKLX003417	16	8/4	>64	32	>32	>32	>64	>32	128	1	16	>32	16	>8	>16	8/152	32	16	64
SKLX003829	16	4/4	>64	32	32	32	>64	8	32	1	8	32	4	4	2	8/152	1	32	64
SKLX005747	32	16/4	>64	64	>32	>32	>64	32	128	0.5	2	16	2	1	0.5	8/152	0.5	8	16
SKLX006878	32	16/4	>64	64	>32	>32	>64	16	32	0.25	2	32	2	1	1	8/152	0.5	16	32
SKLX007682	32	16/4	>64	32	>32	>32	64	32	128	0.25	2	32	4	8	4	8/152	0.5	16	16
SKLX009292	16	8/4	>64	32	32	32	>64	>32	128	0.5	2	32	8	2	1	8/152	0.5	16	32
SKLX010714	16	16/4	>64	32	>32	>32	>64	>32	128	0.25	2	32	4	0.5	0.5	8/152	0.5	16	32
SKLX011433	16	16/4	>64	64	32	32	64	32	128	0.25	2	32	2	1	0.5	8/152	1	16	16
SKLX012239	16	16/4	>64	32	>32	>32	>64	32	128	0.25	2	32	4	1	1	8/152	1	16	32
SKLX012265	32	16/4	>64	32	32	32	>64	32	128	0.25	2	32	2	1	1	8/152	1	16	16
SKLX012439	32	16/4	>64	32	>32	>32	>64	32	128	0.25	2	32	2	1	1	8/152	1	16	32
SKLX013456	16	8/4	>64	32	>32	32	64	32	128	0.25	2	32	2	0.5	0.5	8/152	0.5	8	16
SKLX013563	16	8/4	>64	32	>32	>32	>64	8	64	0.25	2	32	2	1	0.5	8/152	0.5	16	32
SKLX014141	16	8/4	>64	32	>32	>32	>64	8	64	0.25	2	32	2	1	0.5	8/152	0.5	8	32
SKLX014219	16	8/4	>64	32	>32	32	>64	>32	128	0.25	2	32	4	>8	8	8/152	0.5	32	32
SKLX014283	16	8/4	>64	32	>32	32	>64	>32	128	0.25	2	32	2	0.5	0.5	8/152	0.5	16	32
SKLX014470	16	8/4	>64	64	>32	32	>64	8	64	0.25	2	32	2	1	0.5	8/152	1	16	32
SKLX014507	16	8/4	>64	64	>32	32	>64	>32	64	0.25	2	32	2	1	0.5	8/152	1	16	32
SKLX014884	16	8/4	64	16	>32	>32	64	32	128	0.25	2	32	2	8	4	8/152	1	16	16
SKLX015274	16	4/4	>64	32	>32	>32	64	16	64	0.25	2	32	2	>8	16	4/38	1	8	16
SKLX015513	16	4/4	>64	32	32	32	>64	4	32	0.25	2	32	2	1	0.5	8/152	1	8	16
SKLX015688	16	4/4	>64	32	>32	>32	64	4	32	0.25	2	32	2	>8	16	8/152	1	16	32
SKLX017907	16	4/4	>64	32	>32	>32	64	16	32	0.25	2	32	2	>8	16	8/152	1	16	32
SKLX018915	32	16/4	>64	64	32	>32	>64	8	32	0.25	2	32	2	1	0.5	8/152	1	32	32
SKLX019261	16	16/4	>64	32	32	>32	>64	>32	128	0.25	2	32	8	2	1	>8/152	0.5	8	32
SKLX019341	16	16/4	>64	16	>32	>32	>64	32	128	0.25	2	32	4	1	0.5	8/152	0.5	16	32
SKLX019345	16	8/4	>64	64	>32	>32	>64	8	64	0.25	2	32	2	1	0.5	8/152	0.5	16	32
SKLX019385	32	16/4	>64	16	>32	>32	>64	32	128	0.25	2	32	2	1	1	8/152	0.5	16	32
SKLX023954	32	16/4	>64	64	>32	>32	>64	32	128	0.25	2	32	2	2	2	8/152	0.5	16	32
SKLX024812	16	8/4	>64	64	>32	>32	>64	8	64	0.25	2	32	4	0.5	0.5	8/152	1	16	32
SKLX025023	16	16/4	>64	32	>32	>32	>64	32	64	0.5	2	32	4	0.5	0.5	8/152	0.5	8	32
SKLX025035	16	16/4	>64	32	>32	>32	>64	32	64	0.5	2	32	4	0.5	0.5	8/152	0.5	8	32
SKLX025194	8	4/4	64	16	32	32	>64	32	128	0.25	2	32	4	1	1	8/152	0.5	16	32
SKLX025651	32	16/4	>64	32	>32	>32	>64	8	64	0.25	2	32	2	0.5	0.5	8/152	0.5	16	32
SKLX026315	32	16/4	>64	64	>32	>32	>64	32	64	0.25	2	32	4	0.5	0.5	8/152	0.5	16	32
SKLX026729	16	8/4	>64	>64	>32	>32	64	>32	>128	0.25	2	32	2	>8	16	4/38	8	64	64
SKLX026968	32	16/4	>64	64	>32	>32	>64	32	32	0.25	2	32	2	1	1	8/76	1	16	32
SKLX027606	16	8/4	>64	32	32	>32	>64	>32	64	0.5	2	32	4	2	1	8/152	0.5	8	32
SKLX027793	16	8/4	>64	32	>32	>32	>64	16	64	0.25	4	16	2	1	0.5	8/76	0.5	16	16
SKLX028902	16	8/4	>64	32	>32	>32	64	32	64	0.5	2	32	4	1	1	8/152	1	8	32
SKLX029095	16	8/4	>64	64	>32	>32	>64	8	32	0.5	2	32	2	1	0.5	8/152	0.5	16	32
SKLX030086	32	16/4	>64	32	>32	>32	>64	>32	128	0.5	2	32	4	>8	8	8/152	0.5	16	32
SKLX030402	>256	>256/4	>64	>64	>32	>32	>64	16	64	4	2	32	2	>8	16	8/152	8	>64	>64
SKLX030436	32	16/4	>64	64	>32	>32	>64	16	64	0.5	2	32	2	1	0.5	8/152	2	16	32
SKLX030456	16	8/4	>64	32	>32	>32	>64	8	32	0.25	2	32	2	>8	16	8/152	0.5	16	32
SKLX031550	16	8/4	>64	64	>32	>32	>64	>32	>128	0.5	2	>32	8	>8	>16	8/152	0.5	16	32
SKLX031666	16	8/4	>64	16	>32	>32	>64	32	128	0.5	2	32	2	1	0.5	8/76	1	64	32
SKLX031969	16	8/4	>64	32	>32	>32	>64	32	128	0.5	4	32	4	1	0.5	8/152	1	16	32
SKLX032131	16	4/4	>64	32	>32	>32	64	4	32	0.25	2	32	2	>8	16	8/152	1	8	32
SKLX033031	16	8/4	>64	>64	>32	>32	64	>32	>128	0.5	2	32	2	>8	16	8/152	8	64	64
SKLX033378	32	16/4	>64	32	>32	>32	>64	32	128	0.25	2	32	2	1	0.5	8/152	0.5	16	16
SKLX033437	16	8/4	>64	32	>32	>32	>64	32	64	0.25	2	32	2	>8	16	8/152	0.5	16	16
SKLX033658	16	8/4	>64	32	>32	>32	>64	16	32	0.25	2	32	2	0.5	0.5	8/152	0.5	16	16
SKLX033668	16	8/4	>64	32	>32	>32	>64	32	128	0.25	2	32	2	1	0.5	8/152	0.5	16	16
SKLX033674	16	8/4	>64	32	>32	>32	>64	32	128	0.25	2	32	4	1	0.5	8/76	0.5	16	32
SKLX033938	16	8/4	>64	16	>32	>32	>64	32	128	0.5	4	32	4	1	0.5	8/152	1	16	32
SKLX034061	16	8/4	>64	32	>32	>32	>64	16	32	0.25	2	32	2	0.5	0.5	8/152	1	>64	32
SKLX035318	16	32/4	>64	64	>32	>32	64	16	16	0.25	1	8	2	0.25	0.25	8/152	0.5	16	16
SKLX036434	128	64/4	>64	64	>32	>32	64	>32	32	0.5	1	4	4	0.5	0.25	8/152	0.5	16	16
SKLX036455	64	64/4	>64	64	>32	>32	64	>32	64	0.5	1	16	8	>8	8	8/152	0.5	16	16
SKLX036966	128	64/4	>64	64	>32	>32	64	>32	128	0.5	1	16	4	0.25	0.125	8/152	0.5	16	16
SKLX037417	32	32/4	>64	32	>32	>32	64	4	>128	0.5	1	4	2	0.25	0.125	4/76	0.5	16	16
SKLX039221	16	8/4	4	8	0.25	0.125	32	>32	16	0.25	0.5	1	1	0.5	0.5	4/76	2	8	32
SKLX039531	16	16/4	>64	2	>32	0.06	>64	4	8	0.25	0.5	4	0.5	0.25	0.25	4/76	0.5	16	8
SKLX041241	128	64/4	>64	64	>32	>32	64	8	32	0.5	1	16	4	0.5	0.25	4/76	0.5	16	16
SKLX041566	128	64/4	>64	64	>32	>32	64	16	64	0.5	1	16	4	0.5	0.25	4/76	0.5	32	16
SKLX041685	128	64/4	>64	64	>32	>32	64	32	64	0.5	1	16	4	0.5	0.25	8/152	0.5	64	16
SKLX041885	32	16/4	>64	64	>32	32	64	16	32	0.5	1	16	4	0.5	0.25	8/152	0.5	8	8
SKLX041980	128	64/4	>64	64	>32	>32	64	32	32	0.5	1	16	4	0.5	0.25	8/152	0.5	32	16
SKLX042015	128	64/4	>64	64	>32	>32	64	>32	64	0.25	1	8	4	0.5	0.125	8/152	0.5	64	16
SKLX042112	64	64/4	>64	64	>32	>32	64	32	32	0.5	4	16	4	0.5	0.5	8/152	1	16	32
SKLX042392	>256	64/4	>64	64	>32	>32	64	>32	64	0.5	1	16	4	0.5	0.25	8/152	0.5	16	16
SKLX042405	32	16/4	>64	>64	32	32	64	16	32	0.5	1	16	8	0.5	0.25	8/152	0.5	8	8
SKLX042517	64	32/4	>64	>64	>32	32	64	>32	32	0.5	2	16	8	0.5	0.25	8/152	1	16	16
SKLX042610	32	32/4	>64	>64	>32	>32	64	32	32	0.5	4	16	4	2	1	8/152	0.5	32	32
SKLX042646	32	16/4	>64	>64	>32	32	64	16	32	0.5	1	16	4	0.5	0.25	8/152	0.5	32	8
SKLX042758	32	32/4	>64	>64	>32	>32	64	>32	>128	0.5	1	16	2	>8	8	8/152	4	>64	64
SKLX042932	64	32/4	>64	>64	>32	>32	64	32	32	0.5	1	16	2	0.5	0.125	8/152	0.5	16	32
SKLX043046	32	32/4	>64	64	>32	>32	64	16	8	0.5	1	8	4	0.5	0.25	4/76	0.5	16	16
SKLX043061	64	64/4	>64	64	>32	>32	64	32	8	0.5	1	16	4	0.5	0.25	8/152	0.5	16	16
SKLX043253	>256	256/4	>64	64	>32	>32	64	>32	128	0.5	1	16	4	0.5	0.25	8/152	1	16	16
SKLX043464	>256	64/4	>64	64	>32	>32	64	>32	64	0.5	2	16	4	0.25	0.25	8/152	1	32	32
SKLX043571	256	64/4	>64	64	>32	>32	64	>32	32	0.5	1	16	4	0.125	0.125	8/152	0.5	16	16
SKLX043863	256	128/4	>64	64	>32	>32	64	>32	64	0.5	4	16	8	1	1	8/152	0.5	32	32
SKLX044294	256	64/4	>64	64	>32	>32	64	>32	64	0.5	4	16	8	2	1	8/152	0.5	32	32
SKLX044409	128	64/4	>64	64	>32	>32	64	>32	64	0.5	4	16	8	2	1	8/152	0.5	32	32
SKLX044472	128	64/4	>64	64	>32	>32	64	>32	64	0.5	4	16	4	2	1	8/152	0.5	16	32
SKLX046790	64	64/4	>64	64	>32	>32	64	>32	64	0.5	2	16	4	0.5	0.25	8/152	0.5	16	16
SKLX047617	128	64/4	>64	64	>32	>32	64	>32	64	0.5	4	16	8	0.5	0.5	8/152	1	16	32
SKLX048961	>256	256/4	>64	64	>32	>32	64	>32	16	0.5	4	16	4	0.5	0.5	8/152	0.5	16	16
SKLX048973	32	32/4	>64	64	>32	>32	64	>32	64	0.5	1	16	4	0.125	0.25	8/152	0.5	16	16
SKLX049674	64	64/4	>64	64	>32	>32	64	>32	64	0.5	1	8	4	0.5	0.25	4/76	0.5	32	8
SKLX049701	256	128/4	>64	64	>32	>32	64	>32	128	0.5	1	16	8	8	2	8/152	0.5	32	16
SKLX051060	32	16/4	>64	64	32	32	64	>32	64	0.25	1	8	2	0.5	0.25	8/152	0.5	32	16
SKLX051737	64	32/4	>64	>64	>32	>32	64	16	16	0.25	1	8	2	>8	4	8/152	0.5	32	16
SKLX055445	32	32/4	>64	>64	>32	>32	64	>32	>128	0.5	2	16	2	>8	8	8/152	1	16	64
SKLX055448	16	32/4	>64	>64	>32	>32	32	>32	>128	0.5	2	16	4	>8	8	8/152	1	16	64
SKLX055450	32	32/4	>64	>64	>32	>32	64	>32	>128	0.5	2	16	4	>8	8	8/152	1	16	64
SKLX057676	64	64/4	>64	>64	>32	>32	64	4	8	0.5	2	16	4	0.5	0.25	8/152	1	16	8
SKLX059526	256	64/4	>64	64	>32	>32	64	32	64	0.5	1	8	4	0.125	0.125	8/152	0.5	16	16
SKLX064161	256	128/4	>64	64	>32	>32	64	>32	64	0.5	1	16	2	0.125	0.125	8/152	0.5	32	16
SKLX064365	256	64/4	>64	64	>32	>32	64	16	16	0.5	2	16	4	0.125	0.25	8/152	1	16	8
SKLX064367	64	32/4	>64	64	>32	>32	64	32	64	0.5	1	16	4	0.5	0.25	8/152	0.5	16	16
SKLX064655	256	64/4	>64	64	>32	>32	64	16	32	0.5	2	16	4	0.5	0.25	8/152	1	16	16
SKLX065047	64	32/4	>64	64	>32	>32	64	32	32	0.5	2	16	4	0.5	0.5	8/152	1	16	16
SKLX065467	32	32/4	>64	64	>32	>32	64	>32	64	0.5	1	8	2	0.5	0.125	8/152	0.5	>64	16
SKLX065558	16	16/4	>64	64	>32	>32	64	>32	64	0.5	1	8	2	0.5	0.125	8/152	0.5	>64	16
SKLX065563	32	32/4	>64	64	>32	>32	64	>32	64	0.5	1	8	4	0.5	0.25	8/152	0.5	64	16
SKLX066053	128	128/4	>64	64	>32	>32	64	8	16	0.5	2	16	4	0.5	0.25	8/152	1	16	16
SKLX066128	64	32/4	>64	>64	>32	>32	64	32	16	0.5	2	16	4	0.5	0.25	8/152	0.5	64	16
SKLX066195	128	32/4	>64	64	>32	>32	64	32	64	0.5	1	16	4	0.5	0.25	8/152	0.5	32	8
SKLX066253	64	32/4	>64	>64	>32	>32	64	16	32	0.5	1	16	4	0.5	0.25	8/152	0.5	16	16
SKLX066626	16	8/4	>64	64	>32	>32	32	16	16	0.5	1	8	2	0.5	0.125	8/152	0.25	16	8
SKLX066664	32	32/4	>64	64	>32	>32	64	>32	64	0.5	1	8	4	0.5	0.125	8/152	1	32	8
SKLX066925	32	32/4	>64	64	>32	>32	32	4	4	0.25	1	8	2	0.5	0.125	8/152	1	>64	8
SKLX066982	64	16/4	>64	64	>32	>32	64	8	32	0.25	2	16	2	1	1	8/152	0.5	16	16
SKLX067015	128	64/4	>64	>64	>32	>32	>64	>32	128	2	2	16	2	>8	16	8/152	32	>64	16
SKLX067888	128	64/4	>64	64	>32	>32	64	32	128	0.5	2	32	4	2	1	8/152	0.5	16	16
SKLX068131	128	64/4	>64	64	>32	>32	64	16	64	0.5	2	16	4	2	1	8/152	0.5	16	16
SKLX068154	256	64/4	>64	>64	>32	>32	64	16	64	0.5	4	32	4	2	1	8/152	0.5	16	32
SKLX068287	256	128/4	>64	>64	>32	>32	64	16	64	0.5	2	31	4	2	1	8/152	0.5	16	32
SKLX068413	128	64/4	>64	64	>32	>32	64	16	64	0.5	2	16	4	2	1	8/152	0.5	32	32
SKLX068512	128	64/4	>64	64	>32	32	64	>32	128	0.5	2	16	1	>8	16	8/152	0.5	16	16
SKLX068607	128	64/4	>64	64	>32	>32	64	32	64	0.5	2	16	4	2	1	8/152	0.5	16	16
SKLX068973	256	64/4	>64	>64	>32	>32	64	16	64	1	4	32	8	2	2	8/152	1	32	32
SKLX069007	256	64/4	>64	>64	>32	>32	64	16	64	1	4	32	8	2	1	8/152	1	32	32
SKLX069183	256	256/4	>64	>64	>32	>32	64	>32	128	1	4	32	8	2	1	8/152	1	16	32
SKLX069295	128	64/4	>64	64	>32	32	64	>32	128	0.5	2	16	2	>8	16	8/152	0.5	16	16
SKLX069338	128	64/4	>64	64	>32	32	64	16	64	0.5	2	16	4	2	1	8/152	0.5	16	16
SKLX069436	64	64/4	>64	64	>32	32	64	32	128	0.5	2	16	1	>8	16	4/76	0.5	16	16
SKLX069555	64	64/4	>64	64	>32	32	64	32	64	0.25	1	8	4	8	8	8/152	0.25	16	16
SKLX069902	128	64/4	>64	64	>32	32	64	32	128	0.5	4	32	4	>8	16	8/152	1	16	32
SKLX070255	128	64/4	>64	64	>32	>32	64	>32	>128	0.5	2	16	1	>8	16	8/152	1	16	16
SKLX070663	256	128/4	>64	>64	>32	>32	64	16	128	0.5	4	32	4	1	1	8/152	0.5	16	32
SKLX070861	64	16/4	>64	64	>32	>32	64	32	128	0.5	2	16	2	>8	16	8/152	1	16	16
SKLX071365	128	64/4	>64	64	>32	>32	64	32	64	0.5	2	16	4	2	1	8/152	1	16	16
SKLX071831	256	128/4	>64	>64	>32	>32	64	16	64	0.5	2	32	4	1	1	8/152	0.5	16	32
SKLX072651	256	128/4	>64	>64	>32	>32	64	32	64	0.5	2	32	4	1	1	8/152	0.5	16	32
SKLX072656	128	128/4	>64	>64	>32	>32	64	16	64	0.5	2	32	4	2	1	8/152	1	32	32
SKLX072757	128	128/4	>64	>64	>32	>32	64	16	64	0.5	4	32	4	2	1	8/152	1	32	32
SKLX073203	256	128/4	>64	>64	>32	>32	64	16	64	0.5	2	32	4	0.5	1	8/152	0.5	16	32
SKLX073315	128	64/4	>64	64	>32	>32	64	8	32	0.25	1	4	2	0.5	1	8/152	0.5	16	16
SKLX073324	256	256/4	>64	>64	>32	>32	64	>32	128	1	4	32	8	2	1	8/152	1	16	32
SKLX073385	256	256/4	>64	>64	>32	>32	64	>32	64	0.5	4	32	8	8	4	8/152	0.5	16	32
SKLX073431	256	256/4	>64	>64	>32	>32	64	>32	64	0.5	8	32	8	8	4	8/152	0.5	16	32
SKLX073657	256	128/4	>64	>64	>32	>32	64	32	64	0.5	4	16	8	8	2	8/152	0.5	16	32
SKLX073670	256	128/4	>64	>64	>32	>32	64	16	64	0.5	4	32	4	2	1	8/152	0.5	16	32
SKLX074705	128	64/4	>64	>64	>32	>32	64	>32	128	0.5	2	32	16	>8	>16	8/152	0.5	16	16
SKLX074855	256	256/4	>64	>64	>32	>32	>64	16	64	0.5	2	32	4	2	1	8/152	1	32	32
SKLX075001	256	256/4	>64	>64	>32	>32	>64	16	64	0.5	2	32	4	2	1	8/152	1	32	32
SKLX075169	256	256/4	>64	>64	>32	>32	>64	16	64	0.5	4	32	4	2	1	8/152	1	32	32
SKLX075320	256	256/4	>64	>64	>32	>32	>64	16	64	0.5	2	32	4	2	1	8/152	1	16	16
SKLX075622	256	256/4	>64	>64	>32	>32	>64	32	64	0.5	2	32	4	2	1	8/152	1	32	32
SKLX075970	256	256/4	>64	>64	>32	>32	>64	>32	128	0.5	2	16	4	4	1	8/152	0.5	32	16
SKLX076485	128	64/4	>64	64	>32	>32	64	16	32	0.5	2	16	4	2	1	8/152	0.5	16	16
SKLX076613	64	64/4	>64	64	>32	32	>64	>32	64	2	8	32	16	8	4	8/152	1	16	64
SKLX076642	128	64/4	>64	64	>32	32	64	8	64	0.5	2	16	4	2	1	8/152	1	16	16
SKLX077460	256	128/4	>64	64	>32	>32	>64	>32	>128	2	4	32	8	2	2	8/152	2	16	32
SKLX077520	128	64/4	>64	64	>32	>32	64	>32	128	2	8	32	16	8	2	8/152	2	32	16
SKLX077734	256	128/4	>64	>64	32	32	64	>32	>128	0.5	2	16	4	2	1	8/152	0.5	32	16
SKLX078283	64	64/4	>64	>64	>32	32	64	16	64	0.5	2	32	4	2	2	8/152	1	32	32
SKLX078702	128	32/4	>64	64	>32	32	64	16	64	0.5	2	16	4	2	1	8/152	0.5	16	16
SKLX078726	32	16/4	>64	64	>32	32	64	8	64	0.5	1	16	4	2	1	8/152	0.5	16	16
SKLX078880	128	32/4	>64	64	>32	32	64	32	32	0.5	2	16	4	2	1	8/152	0.5	16	16
SKLX080137	256	128/4	>64	>64	>32	>32	>64	>32	128	1	4	32	8	2	1	8/152	1	16	32
SKLX080160	256	128/4	>64	>64	>32	>32	64	>32	128	0.5	4	16	4	4	1	8/152	1	16	32
SKLX080177	256	256/4	>64	>64	>32	>32	64	>32	128	0.5	2	16	4	2	1	8/152	1	16	16
SKLX080199	256	256/4	>64	>64	>32	>32	64	32	128	1	8	32	8	2	2	8/152	1	16	32
SKLX080226	256	128/4	>64	>64	>32	>32	64	16	128	0.5	2	16	8	2	1	8/152	0.5	16	32
SKLX080445	128	128/4	>64	>64	>32	>32	64	16	128	0.5	2	32	4	2	1	8/152	1	32	32
SKLX080604	128	128/4	>64	>64	>32	>32	>64	16	64	0.5	2	32	4	2	1	8/152	1	32	32
SKLX080744	256	128/4	>64	>64	>32	>32	>64	>32	128	1	8	32	16	8	8	8/152	2	16	32
SKLX081181	32	16/4	>64	>64	>32	>32	64	>32	>128	0.5	2	16	2	>8	>16	4/76	4	>64	32
SKLX081229	128	128	>64	64	>32	>32	64	>32	>128	0.5	4	32	8	8	4	8/152	1	8	64
SKLX081378	128	128	>64	64	>32	>32	64	>32	>128	1	4	32	8	8	4	8/152	1	8	64
SKLX081450	128	128	>64	>64	>32	>32	64	32	64	0.25	1	16	2	1	1	8/152	1	8	32
SKLX081569	256	256	>64	>64	>32	>32	64	>32	>128	0.25	1	16	2	8	>16	8/152	1	8	16
SKLX081580	128	128	>64	>64	>32	>32	64	>32	>128	0.5	2	16	4	8	8	8/152	2	>64	32
SKLX081683	128	128	>64	>64	>32	>32	64	16	64	0.25	2	16	2	1	1	8/152	0.5	8	32
SKLX081759	128	128	>64	>64	>32	>32	64	>32	>128	1	4	16	4	2	2	8/152	1	16	64
SKLX084268	128	128	>64	>64	>32	>32	64	16	64	0.25	1	16	2	>8	8	8/152	0.5	8	32
SKLX084294	128	128	>64	>64	>32	>32	64	16	>128	0.25	1	16	2	>8	8	8/152	0.5	8	32
SKLX084350	128	128	>64	>64	>32	>32	64	>32	>128	0.25	1	16	2	1	1	8/152	1	8	32
SKLX084438	128	128	>64	>64	>32	>32	64	>32	>128	0.25	1	32	4	2	1	8/152	1	8	32
SKLX084666	128	128	>64	>64	>32	>32	64	>32	>128	0.5	2	16	4	>8	>16	8/152	1	8	64
SKLX085012	128	64	>64	>64	>32	>32	64	>32	>128	0.25	1	16	1	>8	16	4/76	0.5	8	32
SKLX085088	128	128	>64	>64	>32	>32	64	>32	>128	0.25	2	16	4	2	2	8/152	0.5	8	64
SKLX085277	256	128	>64	>64	32	>32	>64	>32	>128	0.5	2	16	4	2	1	>8/152	0.5	4	16
SKLX085580	128	128	>64	>64	>32	>32	>64	>32	>128	0.5	2	16	1	>8	16	4/76	0.5	8	32
SKLX086225	128	128	>64	>64	>32	>32	64	>32	>128	0.5	2	16	2	>8	16	8/152	4	8	32
SKLX086518	128	128	>64	>64	>32	>32	64	32	64	0.25	1	16	4	1	1	8/152	0.5	8	32
SKLX087053	128	128	>64	>64	>32	>32	64	>32	>128	0.25	1	16	4	>8	8	8/152	0.5	8	32
SKLX087092	128	128	>64	>64	>32	>32	64	>32	>128	0.25	1	16	2	1	1	8/152	0.5	8	32
SKLX088099	128	128	>64	>64	>32	>32	>64	>32	>128	0.25	2	32	4	2	1	8/152	1	8	32
SKLX68519	128	128	>64	>64	>32	>32	64	16	64	0.5	4	16	4	2	2	8/152	1	8	32
SKLX68684	128	128	>64	>64	>32	>32	64	16	>128	0.5	2	16	4	2	2	8/152	1	8	64
PIP:Piperacillin; TZP:Piperacillin-tazobactam; CAZ : Ceftazidime; FEP: Cefepime; IPM:Imipenem; MEM: Meropenem; AZT: Aztreonam;GEN: Gentamicin; AMK: Amikacin; MNO: Minocycline; DOX: Doxycycline; TCY: Tetracycline: TGC: Tigecycline; CIP: Ciprofloxacin; LVX: Levofloxacin; SXT: Trimethoprim–sulfamethoxazole; RFP: Rifampin; VA: Vancomycin; CHL: Chloramphenicol.
